# Supplementary material for: Development of Chloroplast Microsatellite Markers and Analysis of Chloroplast Diversity in Chinese Jujube (Ziziphus jujuba Mill.) and Wild Jujube (Ziziphus acidojujuba Mill.)
Source: PLoS One. 2015 Sep 25;10(9):e0134519. doi: 10.1371/journal.pone.0134519 (PMC4583483; doi:10.1371/journal.pone.0134519)
Supplement: S1 Table — (XLSX) [file pone.0134519.s001.xlsx]

## Sheet: Sheet1
Table S1 PCR amplification and polymorphism of the intergenic region
SSR loci	Primer Sequence(5’à3’)	Expected size (bp)	Ta ( ° C)	PCR	Na	Position
S1	F: GTCGTTTCGGGTTAAGAAGATG R: CGAACTTGGTGGTTAAACTCTACT	267	57	+	>1	trnR-rrn5
S2	F: ACCCACATACGGCGAAGAT R: GACCAACTCTAACCTCTTGATTTG	322	57	+	1	ndhF-rpl32
S3	F: CAAATCAAGAGGTTAGAGTTGGTC R: CAATGCTGCCGAATATCCC	428	57	-		ndhF-rpl32
S4	F: AAACTCGTACAACGGATTAGCA R: CGAGAGACCCCTTAACTACTCG	348	57	-		trnS-trnG
S6	F: TCCACTCAAAAGGGAAGGTCTA R: GTATGAACACGATACCAAGGCA	125	57	+	1	clpP-psbB
S7	F: CTTTGGTATTCTACGCGCATT R: GTAATTTGTTCCAACCCGAGAC	291	57	+	1	rps11-rpl36
S8	F: CCTTGATCCACTTGGCTACATC R:TCTAGCTGCGGTCGAAGTTC	276	58	+	>1	trnH-psbA
S9	F: GGGTTATCCTGCACTTGGAAG R: TTAAATGGTAGACGCTCGGG	269	58	+	1	rpl2-trnH
S10	F: CCCAGAGAAATGATCCCGTT R: GAAGATCACAAGGCGTTTCG	163	58	-	-	psaA-ycf3
S11	F: TCTACCGTTGAGTTAGCAACCC R: TTCTCCGTGCCATAGATTTGA	198	58	+	>1	trnK-rps16
S12	F: ATCGGTTCAAATCCGATAAGG R: GATTCAATGGGTTAGGTCCACTT	305	58	+	>1	trnT-psbD
S13	F: ATAGAGAAGCGGCCATAAACTG R: AAGGAGCTTTGGAATGGTCTTAG	203	58	+	1	ndhK-ndhC
S14	F: CTCTACTGCGGTGACGATACTGT R: GTCGTTTCGGGTTAAGAAGATG	257	58	+	+	rrn5-trnR
S15	F: TTGGAGGGTGGTATAAATCGAC R: CTTAGCTGCGGCTTATATAGGC	289	58	+	1	atpH-atpI
S16	F: TTAGAGGGAGGGGTCAAACTTAT R: CGCATCTTCTCCTTGGCAA	183	58	+	>1	psbZ-trnG
S17	F: GCCTCTTCTTCTCCCTCTGAAT R: GGCTTTCTTGATTGCCTCTACA	226	58	+	1	rps14-psaB
S18	F: GTGATGGCTGGAGCAACAATAT R: CTCGTACATCTTTACCCTTGGC	274	58	+	>1	psaJ-rpl33
S19	F: AATCGCACCATCTCGGTAATAG R: CTTTCAACCCCTTATCCCAACT	368	58	+		ycf3-trnS
S20	F: ACTCTATGGTTCGGGTCTTTAGC R: TATGCTTTGATGAGGGTGAAACC	262	59	-		psaJ-rpl33
S21	F: CATTCTCGCAAGGGATAATCAC R: AACCCACACCTGTATTCTAACCC	243	59	+		rbcL-accD
S22	F: ATAGATCGGTGACCCTTGGATT R: GCTTAGCTCAGAGGTTAGAGCATC	141	59	-		rps4-trnT
S23	F: GAAACGAGGTCCTCTGTAACGC R: AATCCAAGGGTCACCGATCTAT	331	59	+		rps4-trnT
S24	F: TTGTTTCGCTCTTTATCTTCGG R: TTCGAATCCCTCTCTTTCCG	216	59	+	+	psbI-trnS
S25	F: AGCATCGAAGGAAGGGTTTATC R: GGATTCGAACCCTCGGTAAAC	213	59	+	1	ycf3-trnS
S26	F: CGAAACTCCAGAAAGGATGAAGA R: TCACGATTTCTAAAGTCGACGG	333	59	+	>1	trnL-intro
S27	F: ACAAATTTTACGCACAGAGGCTC R: GCTCGATTAGAAGAAATTGGTGG	363	60	+		rpl36-rps8
S28	F: CCTGCTCCCATCATCTCTTCC R: AGAACTGAATGGTCTGGATCGTG	200	60	+	1	rps2-rpoC2
Y-S1	F: CAGAAGAAACGATGTCGAGTCA R GAGGTTCGAATCCTTCCGTC	645	57	+	1	rps16-trnQ
Y-S2	F: GGACGGAAGGATTCGAACC R: CCGTTTGAATAAAGGGCAGAA	528	59	+	1	trnQ-psbK
Y-S3	F: CCGGACTCGAGATCATTATTTG R: CATGCCCAACCCATTATAGC	534	59	+	1	rps16-trnQ
Y-S4	F: GTGGTAAAAGTGCGATTCGTTC R:GGTTTAGAAGACCTCTGTCCTATCC	927	59	-		trnG-trnR
Y-S5	F: GCTAATGCCACAACCAGTCC R: CTTAGCTGCGGCTTATATAGGC	1287	57	-		atpH-atpI
Y-S6	F: CCATTGGTTCTATTCCCGATTC R: GTTAACGAAAGAGCCCAATGC	532	59	+	1	ndhC-trnV
Y-S7	F: TGAGAAGGTTCAATTGTCCGA R: TCCTCTTTGGCTAATAGGTACTGT	599	58	+	1	petA-psbJ
Y-S8	F: CGGTTTTCTACTAGCAGCTTTGAC R: GGTCCAATTGATCACCACGTC	367	59	+	>1	petL-petG
Y-S9	F: CACGCTCTGTAGGATTTGAACC R: GGATGTAGCGCAGCTTGGTAG	311	59	+	1	trnW-trnP
Y-S10	F: CGGTCGATTGGAATTGAGAA R: GCCAAAACGCCTACGAAA	305	57	+	1	rpl33-rps18
Y-S11	F: GTACATGTTCCTCGTCGCTGA R: CATGGAATTGTTGATCGTGTAGC	331	58	+	1	rps12(5’)-clpP
Y-S12	F: GTGCAAACCAACGAGAATGATG R:GAAGTCAACGAAGGCATTACTGTG	318	60	+	1	rps3-rpl22
Y-S13	F: CCGATTATTGAAATTGCTCAGG R: CGGACATCCAATTGCTTCG	546	59	+	1	ndhB-trnL
Y-S14	F: CGCTCAATGAGAAAATGAGTCAG R:CCAATACCAGGGATATAAGCAGTG	453	59	+	1	ycf2-rps12 (3’)
Y-S15	F: GAGATGTAACTCCAGTTCCTTCG R: CAAGGTGACACTCTACCGCTG	472	57	+	1	rps12 (3’)-trnV
Y-S16	F: GGCAACTTTACGTAAGGCAGAG R: TGATTCAAACGCTGTACCTACG	511	58	+	1	rps12 (3’)-trnV
Y-S17	F: GAGTCTCGCGTGTCTACCATTTC R: TGATGATCGAGTCGATTCCATG	534	60	+	1	trnL-ndhB
Y-S18	F: GCATGTCCTCGGAAACTTAGAG R: GATAATTTGATTCTTCGTCGCC	360	58	+	1	rps19-rpl2
Note: F: forward primer; R: reverse primer; Ta: annealing temperature; Na: Number of alleles; “+”for PCR indicate the corresponding locus was well amplified by the primer set and “–” indicate that locus was failed to be amplified.
