# Supplementary material for: Development of Chloroplast Microsatellite Markers and Analysis of Chloroplast Diversity in Chinese Jujube (Ziziphus jujuba Mill.) and Wild Jujube (Ziziphus acidojujuba Mill.)
Source: PLoS One. 2015 Sep 25;10(9):e0134519. doi: 10.1371/journal.pone.0134519 (PMC4583483; doi:10.1371/journal.pone.0134519)
Supplement: S1 Zip — (ZIP) [file pone.0134519.s002.zip]

Archive with 5 entries (4 files):
- File A.sqn
- File B.fas
- Supporting Information file types.txt
- __MACOSX/
- __MACOSX/._Supporting Information file types.txt
