# Supplementary material for: Development of Chloroplast Microsatellite Markers and Analysis of Chloroplast Diversity in Chinese Jujube (Ziziphus jujuba Mill.) and Wild Jujube (Ziziphus acidojujuba Mill.)
Source: PLoS One. 2015 Sep 25;10(9):e0134519. doi: 10.1371/journal.pone.0134519 (PMC4583483; doi:10.1371/journal.pone.0134519)
Supplement: S1 Zip — (ZIP) [file pone.0134519.s002.zip › File B.fas]

>S1-1
GTCGTTTCGGGTTAAGAAGATGTGAAAGCGCCTCTCTCTATATAAGAACGGTGCGTTCCG
AGGTGTGAAGTGGGAGAGAAGGGATTTCATAATTGGGGTTTTGAATAAGACGACCTTTTC
ATTTTTCATTTTTTATTTTT-------CATATTGAAAAAATAAAGTAATAAGAATGAGAG
GTGTTAAGCTTTTTATCATCCTGGCGTCGAGCTATTTTTCCGCAGGACCTCCCCTACAGT
ATCGTCACCGCAGTAGAGTTTAACCACCAAGTTCG
>S1-57
GTCGTTTCGGGTTAAGAAGATGTGAAAGCGCCTCTCTCTATATAAGAACGGTGCGTTCCG
AGGTGTGAAGTGGGAGAGAAGGGATTTCATAATTGGGGTTTTGAATAAGACGACCTTTTC
ATTTTTCATTTTTTTTTTTTTT-----CATATTGAAAAAATAAAGTAATAAGAATGAGAG
GTGTTAAGCTTTTTATCATCCTGGCGTCGAGCTATTTTTCCGCAGGACCTCCCCTACAGT
ATCGTCACCGCAGTAGAGTTTAACCACCAAGTTCG
>S1-49
GTCGTTTCGGGTTAAGAAGATGTGAAAGCGCCTCTCTCTATATAAGAACGGTGCGTTCCG
AGGTGTGAAGTGGGAGAGAAGGGATTTCATAATTGGGGTTTTGAATAAGACGACCTTTTC
ATTTTTCATTTTTTTTTTTTTTTTTTTCATATTGAAAAAATAAAGTAATAAGAATGAGAG
GTGTTAAGCTTTTTATCATCCTGGCGTCGGGCTATTTTTCCGCAGGACCTCCCCTACAGT
ATCGTCACCGCAGTAGAGTTTAACCACCAAGTTCG
>S8-1
CCTTGATCCACTTGGCTACATCCGCCCCTATTACA----------TTACAAATTACAAAC
AAATAGGTCAATTTACACCATTTATCATTTTT----TTTATTCTTCAAACTAAAAGAAGA
AAAAATGGAATTGAAACCTTTAAATGTAAAATAAAAAAAAAATTGAGAATGAGAAGAGGA
TATCGAAAATAAAAATTTCTACATAACGAAAGTATGG-----TTGAAGTAAAGATGAAGT
AAAGAAAAAAATTTAAGTAAAAAAACTCCTAAAGGAGCAATACCAAACTTCTTGCTATAA
CAAGAAATTGATTATTGCTCCTTTATGTTCAATAACTCAGTATACGCTAATACCAAAGTC
TTATCCGTTTGTAGACGGAACTTCGACCGCAGCTAGA
>S8-49
CCTTGATCCACTTGGCTACATCCGCCCCTATTACAAATTACAAACTTACAAATTACAAAC
AAATAGGTCAATTTACACCATTTATCATTTTTTGTTTTCATTCTTCAAACTAAAAGAAGA
AAAAATGGAATTGAAACCTTTAAATTTAAATGTAAAAAAAAA------------------
-----------AAAATTTCTACATAACGAAAGTATGGGTATGTTGAAGTAAAGATGAAGT
AAAGAAAAAAATGTAAGTAAAAAAACTCCTAAAGGAGCAATACCAAACTTCTTGCTAGAA
CAAGAAATTGATTATTGCTCCTTTCTGTTCAATAACTCAGTATACACTAATACCAAAGTC
TTATCCGTTTGTAGACGGAACTTCGACCGCAGCTAGA
>S8-48
CCTTGATCCACTTGGCTACATCCGCCCCTATTACAAATTACAAACTTACAAATTACAAAC
AAATAGGTCAATTTACACCATTTATCATTTTTTGTTTTCATTCTTCAAACTAAAAGAAGA
AAAAATGGAATTGAAACCTTTAAATTTAAATGTAAAAAAAAA------------------
----------AAAAATTTCTACATAACGAAAGTATGGGTATGTTGAAGTAAAGATGAAGT
AAAGAAAAAAATGTAAGTAAAAAAACTCCTAAAGGAGCAATACCAAACTTCTTGCTAGAA
CAAGAAATTGATTATTGCTCCTTTCTGTTCAATAACTCAGTATACACTAATACCAAAGTC
TTATCCGTTTGTAGACGGAACTTCGACCGCAGCTAGA
>S11-63
TCTACCGTTGAGTTAGCAACCCGAATAAAAGAATTAGAATGTGTAGATACAATCAGAATC
CCAATAAAATAAATAAAGAGGTTGAATTGCACGGCGTAATCACAACATTGAATTTGAAAT
GGCAAAACAAATTGTATCATACAAAAAAAAAACTTCTTGTATTACAGAAAATCCAATGAA
CCCATTCCTTGAATGAAATCAATCAAATCTATGGCACGGAGAA
>S11-74
TCTACCGTTGAGTTAGCAACCCGAATAAAAGAATTAGAATGTGTAGATACAATCAGAATC
CCAATAAAATAAATAAAGAGGTTGAATTGCACGGCGTAATCACAACATTGAATTTGAAAT
GGCAAAACAAATTGTATCATACAAAAAAAAA-CTTCTTGTATTACAGAAAATCCAATGAA
CCCATTCCTTGAATGAAATCAATCAAATCTATGGCACGGAGAA
>S12-1
ATCGGTTCAAATCCGATAAGGGGCTTTGGTTTTTTCATAAAACTCCAACGGCAGTATTCA
TATTTATAGAGATATTGTTGCCATTTGTAATAAAAAAGTAACAAACCATAAAATGTAATT
GTAATATAATTAATTTTTATATTGAAATTATATTAAATACTAATGAAGT-----------
---------ctAGTAATTATAGTTATAAAGTTGAACATTTGTTATTATGTTTATTATATT
GTTATAAATATTATAATGATAAGTTTATAATGACTAATGCTAAGTTGTCTACTTGAATCT
CCAAATATTCCTATTACTTTGTTCTATTATTCCAATCAAA-------------TCAATTA
GAAATCAACAAAAGAAAAAGTAAGTGGACCTAACCCATTGAATC
>S12-81
ATCGGTTCAAATCCGATAAGGGGCTTTGGTTTTTTCATAAAACTCCAACGGCAGTATTCA
TATTTATAGAGATATTGTTGCCATTTGTAATAAAAAAGTAACAAACCATAAAGTGTAATT
GTAATATAATTAATTTTTATATTTAAATTCTATTAAATACTAATGAAGTGTAGTAATTT-
---------CTAGTAATTATAGTTATAAAGTTGAACATTTGTTATTCTGTTTATTATATT
GTTATCAATATTATAATGATAAGTTTATAATGAATAATGCTAAGTTGTCTACTTGAATCT
CCAAATATTCCTATTACTTTATTCTATTATTCCAATCAAATCAATTAGACAAATCAATTA
GAAATCAACAAAAGAAAAAGTAAGTGGACCTAACCCATTGAATC
>S12-78
ATCGGTTCAAATCCGATAAGGGGCTTTGGTTTTTTCATAAAACTCCAACGGCAGTATTCA
TATTTATAGAGATATTGTTGCCATTTGTAATAAAAAAGTAACAAACCATAAAATGTAATT
GTAATATAATTAATTTTTATATTTAAATTCTATTAAATACTAATGAAGTGTAGTAATTTG
TAGTAATTTCTAGTAATTATAGTTATAAAGTTGAACATTTGTTATTCTGTTTATTATATT
GTTATCAATATTATAATGATAAGTTTATAATGAATAATGCTAAGTTGTCTACTTGAATCT
CCAAATATTCCTATTACTTTATTCTATTATTCCAATCAAATCAATTAGACAAATCAATTA
GAAATCAACAAAAGAAAAAGTAAGTGGACCTAACCCATTGAATC
>S14-74
GTCGTTTCGGGTTAAGAAGATGTGAAAGCGCCTCTCTCTATATAAGAACGGTGCGTTCCG
AGGTGTGAAGTGGGAGAGAAGGGATTTCATAATTGGGGTTTTGAATAAGACGACCTTTTC
ATTTTTCA--TTTTTTTTTTTATTTTTTCATATTGAAAAAATAAAGTAATAAGAATGAGA
GGTGTTAAGCTTTTTATCATCCTGGCGTCGAGCTATTTTTCCGCAGGACCTCCCCTACAG
TATCGTCACCGCAGTAGAGA
>S14-74-2
GTCGTTTCGGGTTAAGAAGATGTGAAAGCGCCTCTCTCTATATAAGAACGGTGCGTTCCG
AGGTGTGAAGTGGGAGAGAAGGGATTTCATAATTGGGGTTTTGAATAAGACGACCTTTTC
ATTTTTCATTTTTTTTTTTTTTTTTTTTCATATTGAAAAAATAAAGTAATAAGAATGAGA
GGTGTTAAGCTTTTTATCATCCTGGCGTCGAGCTATTTTTCCGCAGGACCTCCCCTACAG
TATCGTCACCGCAGTAGAGA
>S16-69
TTAGAGGGAGGGGTCAAACTTATTGTATTTGTGTATTTGTTTTGTAAATTTTGTTTATAT
TTATATAAATATGAAATAAATATGTATTATAAATTATATTTATATATAAACTATATAAAC
TATATAAACAAATATT--------ATATCGAAATAAAATATAATATATATATATAAATAT
ATAATAAGATATATAAACGAAAAAAAGGTTATTTATTTTTTTATTCACAATATATCATAA
TATAATAAATTTTAAAATTATATAATTATATATTATATATATATTTATATATACTATAAA
TAACATAAAAAAATAACATAAAATATAAAAATGAAAGAGAGTATTTGGCCTAGCTCTGCT
CCAATATAATCTATACATTTCGTATCAGGAACGAAAAAAAGATGCGGATATAGTCGAATG
GTAAAATTTCTCTTTGCCAAGGAGAAGATGCGA
>S16-74
TTAGAGGGAGGGGTCAAACTTATTGTATTTGTGTATTTGTTTTGTAAATTTTGTTTATAT
TTATATAAATATGAAATAAATATGTATTATAAA------TTATATATAAACTATATAAAC
TATATAAACAAATATTATAATATTATATCGAAATAAAATATAATATATATATATAAATAT
ATAATAAGATATATAAACGAAAAAAAGGTTATTTATTTTTTTATTCACAATATATCATAA
TATAATAAATTTTAAAATTATATAATTATATATTATATATATATTTATATATACTATAAA
TAACATAAAAAAATAACATAAAATATAAAAATGAAAGAGAGTATTTGGCCTAGCTCTGCT
CCAATATAATCTATACATTTCGTATCAGGAACGAAAAAAAGATGCGGATATAGTCGAATG
GTAAAATTTCTCTTTGCCAAGGAGAAGATGCGA
>S16-72
TTAGAGGGAGGGGTCAAACTTATTGTATTTGTGTATTTGTTTTGTAAATTTTGTTTATAT
TTATATAAATATGAAATAAATATGTATTATAAA------TTATATATAAACTATATAAAC
TATATAAACAAATATTATAATATTATATCGAAATAAAATATAATATATATATATAAATAT
ATAATAAGATATATAAACGAAAAAAA----------------------------------
------------------------------------------------------------
------------------------------------------------------------
----------------------------------------GATGCGGATATAGTCGAATG
GTAAAATTTCTCTTTGCCAAGGAGAAGATGCGA
>S18-1
TGTGATGGCTGGAGCAACAATATCATACAAGATACTTAAATGAAATACTGTACAGCGATT
TGTATTTATTATAAAGTTTAAATTAAATATAGTTAGAAATCATTATATTTCTTATTATTA
CTATAGTGATTATTGATTGATTGAAA------GGAAATCTTTCATAATTTTATTT-----
CGAGTTAGCAACTTCTATTTTTTTTTTTTTTT-CGTTCCTTTCTTCTTCCCTTCGGATTG
GAAAATAGAAAAATGGAGTCAGTCAAAAACCCAAAGGAGGTTCATGGCCAAGGGTAAAGA
TGTACGAGA
>S18-48
TGTGATGGCTGGAGCAACAATATCATACAAGATACTTAAATGAAATACTGTACAGCGATT
TGTATTTATTAGAAAGTGTAAATTAAATATAGTTAGAAATCATTATATTTCTTATTATTA
TTATAGTGATTATTGATTGATTGAAATTGAAAGGAAATCTTTCATAATTTTATTTTATTT
CGAGTTAGCAACTTCTATTTTATTTTTTTTT--CGTTCCTTTCTTCTTCCCTTCGGATTG
GAAAATAGAAAAATGGAGTCAGTCAAAAACCCAAAGGAGGTTCATGGCCAAGGGTAAAGA
TGTACGAGA
>S18-49
TGTGATGGCTGGAGCAACAATATCATACAAGATACTTAAATGAAATACTGTACAGCGATT
TGTATTTATTAGAAAGTGTAAATTAAATATAGTTAGAAATCATTATATTTCTTATTATTA
TTATAGTGATTATTGATTGATTGAAATTGAAAGGAAATCTTTCATAATTTTATTTTATTT
CGAGTTAGCAACTTCTATTTTATTTTTTTTTT-CGTTCCTTTCTTCTTCCCTTCGGATTG
GAAAATAGAAAAATGGAGTCAGTCAAAAACCCAAAGGAGGTTCATGGCCAAGGGTAAAGA
TGTACGAGA
>S18-85
TGTGATGGCTGGAGCAACAATATCATACAAGATACTTAAATGAAATACTGTACAGCGATT
TGTATTTATTATAAAGTGTAAATTAAATATAGTTAGAAATCATTATATTTATTATTATTA
TTATAGTGATTATTGATTGATTGAAATTGAAAGGAAATCTTTCATAATTTTATTTTATTT
CGAGTTAGCAACTTCTATTTTATTTTTTTTTTTCGTTCCTTTCTTCTTCCCTTCGGATTG
GAAAATAGAAAAATGGAGTCAGTCAAAAACCCAAAGGAGGTTCATGGCCAAGGGTAAAGA
TGTACGAGA
>S24-1
TTGTTTCGCTCTTTATCTTCGGATTCCTATCTAACGATCCAGGGCGTAATCCTGGACGTG
AAGAATAAAAAAAAAAAAAAAATAAATAAGGTTTTTCTTCC-TTGATTTTAAAACGTTCT
TAGCTTAGTAGGATTTTATCTATTCCACACCGAACTCGCGAGAAATTTGAAAGAAAATAA
CAAGGTATCGATGAAAACGGAAAGAGAGGGATTCGAA
>S24-48
TTGTTTCGCTCTTTATCTTCGGATTCCTATCTAACGACCCAGGGCGTAATCCTGGACGTG
AAGAATAAAAAAAAAAAAAAA-GAAATAAGGTTTTTCTTCC-TTGATTTTAAAACGTTCT
TAGCTTAGTAGGATTTTATCTATTCCACACTGAACTCGCGAGAAATTTGAAAGAAAAGAA
CAAGATATCGATGAAAACGGAAAGAGAGGGATTCGAA
>S24-49
TTGTTTCGCTCTTTATCTTCGGATTCCTATCTAACGACCCAGGGCGTAATCCTGGACGTG
AAGAATAAAAAAAAAAAAAA--GAAATAAGGTTTTTCTTCC-TTGATTTTAAAACGTTCT
TAGCTTAGTAGGATTTTATCTATTCCACACTGAACTCGCGAGAAATTTGAAAGAAAAGAA
CAAGATATCGATGAAAACGGAAAGAGAGGGATTCGAA
>S26-1
CGAAACTCCAGAAAGGATGAAGAATAAACCTATATATACGTATACGTACTGAAATACTAT
--------------------------------------------------------CTCC
AAGCCAAATGATTAATGATGACCCGAATCTTTTTTTTTTTA-TTTATATGTTTATATGAA
AAATGAAAGAATTGCTGTGAATCGATTCCAAGTAAAAAAAATGGAATATTCATTGATCAA
ATCATTTACTCCATCGTAATCTGATAGATCTTTTGAAAAATTGATTAATCGGACGAGAAT
AAAGATAGAGTCCCATTCTACATGTCAATATCGACAACAATGAAATTTATAGTAAGAGGA
AAATCCGTCGACTTTAGAAATCGTGA
>S26-49
CGAAACTCCAGAAAGGATGAAGAATAAACCTATATATACGTATACGTACTGAAATACTAT
TATATACGTATACGTACTGAAATACTAT----------------------------CTCC
AAGCCAAATGATTAATGATGACCCGAATC-TTTTTTTTTT---ATATATGTTTATATGAA
AAATGAAAGAATTGCTGTGAATCGATTCCAAGTAAAAAAAATGGAATATTCATTGATCAA
ATCATTTACTCCATCGTAATCTGATAGATCTTTTGAAAAATTGATTAATCGGACGAGAAT
AAAGATAGAGTCCCATTCTACATGTCAATATCGACAACAATGAAATTTATAGTAAGAGGA
AAATCCGTCGACTTTAGAAATCGTGA
>S26-85
CGAAACTCCAGAAAGGATGAAGAATAAACCTATATATACGTATACGTACTGAAATACTAT
TATATACGTATACGTACTGAAATACTATTATATACGTATACGTACTGAAATACTATCTCC
AAGCCAAATGATTAATGATGACCCGAATC-TTTTTTTTTT---ATATATGTTTATATGAA
AAATGAAAGAATTGCTGTGAATCGATTCCAAGTAAAAAAAATGGAATATTCATTGATCAA
ATCATTTACTCCATCGTAATCTGATAGACCTTTTGAAAAATTGATTAATCGGACGAGAAT
AAAGATAGAGTCCCATTCTACATGTCAATATCGACAACAATGAAATTTATAGTAAGAGGA
AAATCCGTCGACTTTAGAAATCGTGA
>S26-81
CGAAACTCCAGAAAGGATGAAGAATAAACGTATATATACGTATACGTACTGAAATACTAT
TATATACGTATACGTACTGAAATACTATTATATACGTATACGTACTGAAATACTATCTCC
AAGCCAAATGATTAATGATGACCCGAATCCTTTTTTTTTTT--ATATATGTTTATATGAA
AAATGAAAGAATTGCTGTGAATCGATTCCAAGTAAAAAAAATGGAATATTCATTGATCAA
ATCATTTACTCCATCGTAATCTGATAGATCTTTTGAAAAATTGATTAATCGGACGAGAAT
AAAGATAGAGTCCCATTCTACATGTCAATATCGACAACAATGAAATTTATAGTAAGAGGA
AAATCCGTCGACTTTAGAAATCGTGA
>YS8-2
ATTTATCGGTCTAACAAGATACGACTTATTTGAAATTAATTGCATGAACCATTCCTAAAA
AAAAACC-TTCTGTGGTAGTTCATATATTTTATCTGTGGTAGTTCATATATTTTATAGTT
CCTTACCCGATCAATTTCCAATTCTTGGTCATTGAGATTCATGGGTAATACGGATTAATA
TTTAAGGATAGAATAGATATATTACCTCTCCTTTTCTCCGTTCAAAGAAATTGAAATGAT
TGAAGTTTTTCTATTTGGAATTGTCTTAGGTCTAATTCCTATTACTTTGGCTGGATTATT
CGTAACTGCATATTTACAATACAGACGTGGTGAC
>YS8-9
ATTTATCGGTCTAACAAGATACGACTTATTTGAAATTAATTGCATGAACCATTCCT-AAA
AAAAACCCT-----------------------TCTGTGGTAGTTCATATATTTTATAGTT
CCTTACCCGATCAATTTCCAATTCTTGGTCATTGAGATTCATGGGTAATACGGATTAATA
TTTAAGGATAGAATAGATATATTACCTCTCCTTTTCTCCGTTCAAAGAAATTGAAATGAT
TGAAGTTTTTCTATTTGGAATTGTCTTAGGTCTAATTCCTATTACTTTGGCTGGATTATT
CGTAACTGCATATTTACAATACAGACGTGGTGAC
