# Supplementary material for: Development of Chloroplast Microsatellite Markers and Analysis of Chloroplast Diversity in Chinese Jujube (Ziziphus jujuba Mill.) and Wild Jujube (Ziziphus acidojujuba Mill.)
Source: PLoS One. 2015 Sep 25;10(9):e0134519. doi: 10.1371/journal.pone.0134519 (PMC4583483; doi:10.1371/journal.pone.0134519)
Supplement: S1 Zip — (ZIP) [file pone.0134519.s002.zip › Supporting Information file types.txt]

File A can be opened by the software "Sequin" from NCBI (http://www.ncbi.nlm.nih.gov/Sequin/).
File B is a fasta file, which can be open by "Bioeditor" (http://www.mbio.ncsu.edu/bioedit/bioedit.html).
